# Supplementary material for: Long non-coding RNA CCAT1 promotes gallbladder cancer development via negative modulation of miRNA-218-5p
Source: Cell Death Dis. 2015 Jan 8;6(1):e1583–. doi: 10.1038/cddis.2014.541 (PMC4669740; doi:10.1038/cddis.2014.541)
Supplement: Supplementary Table 1 [file cddis2014541x1.xls]

## Sheet: Sheet1
Table 1. Primer used in this study
Primer names	Sequence
RT-PCR
GAPDH	5’-GTCAACGGATTTGGTCTGTATT-3’ (forward)
	5’-AGTCTTCTGGGTGGCAGTGAT-3’ (reverse)
CCAT1	5’-TTTATGCTTGAGCCTTGA-3’ (forward)
	5’-CTTGCCTGAAATACTTGC-3’(reverse)
CCAT1 mutant	5'-TCCCTGACTCCTCTATGGCATCTGTGG-3'(forward)
	5'-CCTTTGCTTCCTCTTTTCTCATCTACTC-3'(reverse)
miRNA-218	5’-GAGCTCAGCTCGAAACCAAAAGTGCATT- 3’ (forward)
	5’-AAGCTTCAGAGAAACAGCAAGGACAGAA -3’ (reverse)
pri-miRNA-218	5’-GAGCTCAAGACAACCAGAGAGGCTTAC-3’ (forward)
	5’-AAGCTTTGTTCCCTTAGAACTGCACAT- 3’ (reverse)
pre-miRNA-218	5’-GAGCTCTGTATGTTTCTACGAGACTCC-3’ (forward)
	5’-AAGCTTACTGAACATACTGTGAGCACT- 3’(reverse)
Bmi1	5’-TGGCTCGCATTCATTTTCTG-3’ (forward)
	5’-AGTAGTGGTCTGGTCTT GTG- 3’(reverse)
caveolin-2	5’-ATGGGGCTGGAGACTGAGAAG-3’(forward)
	5'-TCAGTCATGGCTCAGTTGCATG-3'(reverse)
miRNA profiling
miRNA-181b-5p	AACATTCAACCTGTCGGTGAGT
miRNA-181a-5p	AAAAGCTGGGTTGAGAGGGCGAA
miRNA-4295	TCCTTCATTCCACCGGAGTCTG
miRNA-130a-3p	AGCTACATCTGGCTACTGGGTCTC
miRNA-148b-3p	TAATACTGCCGGGTAATGATGGA
miRNA-543	ATCACATTGCCAGGGATTACCA
miRNA-410-3p	TAGTAGACCGTATAGCGTACG
miRNA-152-3p	CAAAGTGCTTACAGTGCAGGTAG
miRNA-454-3p	AGGCAAGATGCTGGCATAGCTG
miRNA-149	TCTGGCTCCGTGTCTTCACTCCC
miRNA-301a-3p	TACAGCAGGCACAGACAGGCAG
miRNA-24-3p	TAGCGGTTAATGCTAATCGTG
miRNA-181c-5p	AAGACCTGACAATAGACCTGAGA
miRNA-181d-5p	AACGAGCTTACACGAATTTGCGT
miRNA-4262	ACGTGGCAGCGGTCCGAGGTA
miRNA-216a-5p	AATTCCCATACTGGTTGGCTCCCGC
miRNA-296-3p	CACGAGACGAATTCAATCGAAATAT
miRNA-301b	ACACTCCAGCTGGGTAGCTTATCA
miRNA-130b-3p	AAGCATGGTGTCAGTGGAGTCAG
miRNA-218-5p	ACAGCGAGCAAGATGCGTGGCAT
miRNA-148a-3p	AACGTGCACTACGAGAACTTTGTT
miRNA-3666	GAAGATCTTGAGACATGCAGACCAT
miRNA-490-3p	AACATGCCATGGGGGCCGGAGCGGAGT
RNA precipitation
T7-CCAT1	5’-CCTCTGGCACACGAAACCTAAACTCTGTGATTGG-3’ (forward)
	5’-CGATCTGAGCACCACCCGCCTTCACAGTAC-3’ (reverse)
T7-loc285194	5’-TAATACGACTCACTATAGGGTGGGAAACAGAAGGCACCTC-3’ (forward)
	5’-GCGGCCGCTTTTTCGTGAGTACACAATAG-3’ (reverse)
Vector construction
pcDNA3.1-CCAT1	5’-CCCAAGCTTACAACATCGACTTTG-3’ (forward)
	5’-GCTCTAGAAGACTTAATATACTTATATTTA-3’ (reverse)
pcDNA3.1-CCAT1-mut (miRNA-218)	5’- GGTCTTTGTAGGACTAGAGCACTGTGACCTC-3’ (forward)
	5’-CTAGTGACAGGTGCAGACAGTAG-3’ (reverse)
si-CCAT1-1	5'- CGGCAGGCATTAGAGATGAACAGCA-3’
si-CCAT1-2	5’-CCATTCCATTCATTTCTCTTTCCTA-3’
si-Bmi1-1	5’-GGAGGAACCTTTAAAGGAT-3’
si-Bmi1-2	5’-CCAGAGAGATGGACTGACA-3’
