# Supplementary material for: Long non-coding RNA CCAT1 promotes gallbladder cancer development via negative modulation of miRNA-218-5p
Source: Cell Death Dis. 2015 Jan 8;6(1):e1583–. doi: 10.1038/cddis.2014.541 (PMC4669740; doi:10.1038/cddis.2014.541)
Supplement: Supplementary Table 2 [file cddis2014541x2.xls]

## Sheet: Sheet1
Table 2. CCAT1 expression and clinicopathologic charateristics in gallbladder cancer (GBC).
		CCAT1 expression
Characteristics	Case number	Low	High	p-value
Gender
Male	26	17	9	0.697
Female	14	10	4
Age
≤60	25	18	7	0.433
>60	15	9	6
Histological grade
well and morderately	19	15	4	0.142
Poorly and others	21	12	9
T status
T1-2	25	20	5	0.029
T3-4	15	7	8
N status
N0	23	19	4	0.018
N1/2	17	8	9
Vessel invasion
negative	24	19	5	0.053
positive	16	8	8
Clinical stage
I-II	21	18	3	0.023
III-IV	19	10	9
