# Supplementary material for: Long non-coding RNA CCAT1 promotes gallbladder cancer development via negative modulation of miRNA-218-5p
Source: Cell Death Dis. 2015 Jan 8;6(1):e1583–. doi: 10.1038/cddis.2014.541 (PMC4669740; doi:10.1038/cddis.2014.541)
Supplement: Supplementary Table 4 [file cddis2014541x4.xls]

## Sheet: Sheet1
Supplemental Table 4. miRNAs that have base-pairing with CCAT1
	miRNA	target location
1	hsa-miRNA-181b-5p	chr8:128231222-128231246[-]
2	hsa-miRNA-181a-5p	chr8:128231222-128231246[-]
3	hsa-miRNA-4295	chr8:128231086-128231103[-]
4	hsa-miRNA-130a-3p	chr8:128231086-128231107[-]
5	hsa-miRNA-148b-3p	chr8:128231085-128231106[-]
6	hsa-miRNA-543	chr8:128231221-128231242[-]
7	hsa-miRNA-410-3p	chr8:128220839-128220859[-]
8	hsa-miRNA-152-3p	chr8:128231085-128231106[-]
9	hsa-miRNA-454-3p	chr8:128231086-128231108[-]
10	hsa-miRNA-301a-3p	chr8:128231086-128231108[-]
11	hsa-miRNA-24-3p	chr8:128221660-128221679[-]
12	hsa-miRNA-181c-5p	chr8:128231222-128231243[-]
13	hsa-miRNA-181d-5p	chr8:128231222-128231246[-]
14	hsa-miRNA-4262	chr8:128231222-128231237[-]
15	hsa-miRNA-216a-5p	chr8:128221105-128221127[-]
16	hsa-miRNA-296-3p	chr8:128221725-128221745[-]
17	hsa-miRNA-301b	chr8:128231086-128231108[-]
18	hsa-miRNA-130b-3p	chr8:128231086-128231106[-]
19	hsa-miRNA-218-5p	chr8:128221530-128221552[-]
20	hsa-miRNA-148a-3p	chr8:128231085-128231107[-]
21	hsa-miRNA-3666	chr8:128231086-128231106[-]
22	hsa-miRNA-490-3p	chr8:128231056-128231078[-]
