# Supplementary material for: Long non-coding RNA CCAT1 promotes gallbladder cancer development via negative modulation of miRNA-218-5p
Source: Cell Death Dis. 2015 Jan 8;6(1):e1583–. doi: 10.1038/cddis.2014.541 (PMC4669740; doi:10.1038/cddis.2014.541)
Supplement: Supplementary Table 5 [file cddis2014541x5.xls]

## Sheet: Sheet1
Supplemental Table 5. Initial profiling of miRNAs in response to knockdown of CCAT1
	miRNA	fold-change
1	hsa-miRNA-181b-5p	0.3564
2	hsa-miRNA-181a-5p	0.4215
3	hsa-miRNA-4295	0.6183
4	hsa-miRNA-130a-3p	2.3072
5	hsa-miRNA-148b-3p	1.9508
6	hsa-miRNA-543	1.3211
7	hsa-miRNA-410-3p	2.6124
8	hsa-miRNA-152-3p	1.2135
9	hsa-miRNA-454-3p	1.5771
10	hsa-miRNA-301a-3p	0.621
11	hsa-miRNA-24-3p	0.3456
12	hsa-miRNA-181c-5p	0.7098
13	hsa-miRNA-181d-5p	0.4962
14	hsa-miRNA-4262	1.1376
15	hsa-miRNA-216a-5p	0.4137
16	hsa-miRNA-296-3p	0.4592
17	hsa-miRNA-301b	0.3106
18	hsa-miRNA-130b-3p	1.8215
19	hsa-miRNA-218-5p	3.5246
20	hsa-miRNA-148a-3p	2.9317
21	hsa-miRNA-3666	0.7046
22	hsa-miRNA-490-3p	2.3579
